# Supplementary material for: No Evidence of Temperature-Driven Antimicrobial Resistance in Salmonella Bacteraemia in Queensland, Australia
Source: Antibiotics (Basel). 2025 Dec 16;14(12):1274. doi: 10.3390/antibiotics14121274 (PMC12729408; doi:10.3390/antibiotics14121274)
Supplement: Supplementary file 1 [file antibiotics-14-01274-s001.zip]

Archive with 1 entries (1 files):
- antibiotics-4036296-supplementary.pdf
